# Supplementary material for: PCDH15 dual-AAV gene therapy for deafness and blindness in Usher syndrome type 1F models
Source: J Clin Invest. 2024 Oct 23;134(23):e177700. doi: 10.1172/JCI177700 (PMC11601915; doi:10.1172/JCI177700)
Supplement: Supporting data values [file jci-134-177700-s020.xlsx]

## Sheet: Figure 2B
			Pcdh15fl/fl,Myo15a-Cre+/-+Dual AAV
	kHz		#1	#2	#3	#4	#5	#6	#7	#8	#9	#10	#11	#12	#13	#14	#15	#16	#17	#18	#19	#20	#21	#22	#23			Mean	SEM	n
	4		85*	85*	85*	45	40	60	65	70	60	50	60	60	70	70	65	80	55	65	65	55	70	55	-			64.3182	2.61728	22
	5.6		85*	85*	85*	70	55	85*	85*	85*	75	65	75	65	70	70	75	85*	45	85*	70	55	65	40	-			71.5909	2.89398	22
	8		45	75	65	50	50	50	55	50	60	35	50	50	35	55	45	55	45	70	50	40	55	40	75			52.1739	2.30625	23
	11.3		40	70	55	40	40	50	50	50	55	40	50	50	50	50	45	45	45	40	35	35	45	30	55			46.3043	1.78425	23
	16		50	55	80	45	55	50	85*	60	65	50	45	55	35	55	40	55	50	45	60	40	45	45	55			53.0435	2.44988	23
	22.6		85*	65	85*	45	85*	65	85*	85*	85*	65	50	70	55	65	40	85*	50	85*	50	65	55	65	-			67.5	3.285	22
	32		85*	85*	85*	70	85*	85*	85*	85*	85*	85*	85*	85*	85*	85*	70	85*	85*	85*	85*	85*	65	85*	-			82.7273	1.26248	22
	Click		65	85	65	55	55	65	60	65	60	50	65	55	65	60	50	65	55	65	55	55	70	55	55			60.6522	1.61222	23
			Pcdh15fl/fl,Myo15a-Cre+/-
	kHz		#1	#2	#3	#4	#5	#6	#7	#8	#9	#10																Mean	SEM	n
	4		85*	85*	85*	85*	85*	85*	85*	85*	85*	85*																85	0	10
	5.6		85*	85*	85*	85*	85*	85*	85*	85*	85*	85*																85	0	10
	8		85*	85*	85*	85*	85*	85*	85*	85*	85*	85*																85	0	10
	11.3		85*	85*	85*	85*	85*	85*	85*	85*	85*	85*																85	0	10
	16		85*	85*	85*	85*	85*	85*	85*	85*	85*	85*																85	0	10
	22.6		85*	85*	85*	85*	85*	85*	85*	85*	85*	85*																85	0	10
	32		85*	85*	85*	85*	85*	85*	85*	85*	85*	85*																85	0	10
	Click		-	-	-	85*	85*	85*	85*	85*	85*	85*																85	0	7
			Pcdh15fl/fl,Myo15a-Cre-/-
	kHz		#1	#2	#3	#4	#5	#6	#7	#8	#9																	Mean	SEM	n
	4		50	25	35	55	40	40	40	55	50																	43.3333	3.33333	9
	5.6		45	30	40	45	45	45	40	45	40																	41.6667	1.66667	9
	8		30	25	35	40	30	30	30	40	35																	32.7778	1.68966	9
	11.3		30	30	25	30	25	25	25	35	30																	28.3333	1.17851	9
	16		35	35	25	35	35	35	25	35	30																	32.2222	1.46986	9
	22.6		35	35	30	40	35	35	25	35	35																	33.8889	1.38889	9
	32		25	35	30	45	40	30	25	35	40																	33.8889	2.32406	9
	Click							50	50	55	50																	51.25	1.25	4
	* indicates that no response was detected at the highest SPL test level (80 dB SPL)

## Sheet: Figure 2C (left)
			Pcdh15fl/fl,Myo15a-Cre+/-+Dual AAV
	kHz		#1	#2	#3	#4	#5	#6	#7	#8	#9	#10	#11	#12	#13	#14	#15	#16	#17	#18	#19	#20	#21	#22		Mean	SEM	n
	5.6		70**	70*	70*	69.96	66.41	63.04	70*	66.38	70*	68.77	70*	70*	70*	70*	70*	70*	70*	70*	70*	70*	70*	70*		69.2982	0.375415	22
	8		70*	70*	68.62	70*	61.06	70*	70*	70*	57.48	70*	70*	70*	70*	70*	63.71	70*	68.78	70*	69.83	70*	70*	69.18		68.5755	0.714244	22
	11.3		60.08	69.03	55.59	37.09	25.59	65.03	51.73	50.09	40.42	31.05	66.18	55.23	57.83	36	31.85	55.52	40.19	46.09	34	30.3	63.67	33.62		47.0991	2.89397	22
	16		33.25	67.74	56.84	35.63	32.41	33.68	70*	53.05	46.09	26.55	37.88	39.82	33.53	40.73	19.79	39.66	33.15	26.34	24.97	27.51	38.95	23.74		38.2414	2.85734	22
	22.6		70*	70*	68	36.68	70*	61.61	69.75	70*	70*	48.97	49.63	64	47.89	55.01	31.86	55.53	35.75	70*	29.42	53.59	44.5	34.03		54.8282	3.09468	22
	32		70*	70*	55.01	62.11	70*	70*	70*	70*	70*	70*	70*	37.05	70*	70*	20.04	70*	70*	66.23	69.89	60.84	53.81	59.37		63.3795	2.70387	22
			Pcdh15fl/fl,Myo15a-Cre+/-
	kHz		#1	#2	#3	#4	#5	#6																		Mean	SEM	n
	5.6		70*	70*	66.37	70*	69.35	67.85																		68.9283	0.614575	6
	8		70*	70*	70*	70*	64.61	70*																		69.1017	0.898333	6
	11.3		45.23	70*	70*	50.28	50.49	63.02																		58.17	4.44259	6
	16		52.43	70*	70*	37.91	62.23	62.08																		59.1083	4.99934	6
	22.6		70*	70*	70*	70*	70*	70*																		70	0	6
	32		66.5	70*	70*	70*	70*	70*																		69.4167	0.583333	6
			Pcdh15fl/fl,Myo15a-Cre-/-
	kHz		#1	#2	#3	#4	#5	#6	#7	#8	#9															Mean	SEM	n
	5.6		70*	70*	70*	70*	64.94	70*	70*	70*	70*															69.4378	0.562222	9
	8		70*	70*	70*	70*	55.81	70*	70*	70*	70*															68.4233	1.57667	9
	11.3		30.03	44.76	29.23	33.62	42.21	38.56	38.55	30.24	29.16															35.1511	2.00338	9
	16		19.76	38.84	32.26	32.3	38.03	32.21	31.86	22.79	31.59															31.0711	2.07636	9
	22.6		29.84	50.94	48.7	39.93	57.56	43.43	40.7	33.03	44.92															43.2278	2.8825	9
	32		70*	50.19	70*	70*	70*	32.94	40.98	11.43	70*															53.9489	7.1877	9
	* indicates that no response was detected at the highest SPL test level (70 dB SPL)

## Sheet: Figure 2C (right)
			Pcdh15fl/fl,Myo15a-Cre+/-+Dual AAV
			#1	#2	#3	#4	#5	#6	#7	#8	#9	#10	#11	#12	#13	#14	#15	#16	#17	#18	#19	#20	#21	#22		Mean	SEM	n
	0		1.88	-1.57	-0.11	-4.8	-2.92	-6.06	-4.77	0.73	-6.86	-4.05	-8.2	-9.28	-7.54	-6.03	-5.28	-8.1	-19.64	-4.64	-5.36	-3.66	-2.34	-11.05		-5.31391	0.927415	23
	10		-2.22	-1.1	-2.97	-2.75	-4.78	-3.6	-5.11	0.99	-5.72	-4.79	-1.07	-4.19	-7.4	-3.11	-8.98	-5.91	-9.73	-5.86	-5.31	-3.57	-0.77	-6.29		-4.28957	0.53757	23
	20		-1.07	-2.46	-1.82	-4.46	-0.87	0.15	-5.04	-5.95	-2.23	-3.43	-4.29	-4.89	-7.36	-3.17	-9.51	5.23	-3.88	-12.04	-0.19	-0.72	-4.21	-3.62		-3.30348	0.73516	23
	30		1.83	-0.74	-3.53	-5.75	2.76	1.84	-0.33	-1.74	-4.07	9.45	-3.61	-5.14	-3.57	3.01	-7.15	14.93	-3.15	0.8	7.99	10.79	8.05	-1.93		1.49391	1.33236	23
	40		11.57	-3.56	-0.3	13.35	12.05	10.43	-5.22	-3.25	-4.12	16.6	7.32	5.19	-3.9	8.65	4.2	25	5.29	14.15	17.57	20.47	18.27	5.81		8.59391	1.90441	23
	50		22.59	-0.61	-0.63	22.94	17.48	15.29	-4.33	2.03	10.86	24.57	16.15	15.59	-8.82	16.51	15.14	31.74	17.31	23.32	20.53	28.55	26.25	17.73		15.6313	2.32531	23
	60		22.79	1.09	7.6	23.94	17.67	21.81	0.19	11.78	19.56	24.01	20.79	19.68	-5.84	20.52	22.36	30.54	17.7	17.92	20.07	29.59	26.93	23.57		18.5009	2.00899	23
	70		17.05	6.14	15.7	16.55	9.93	24.82	-1.86	20.14	17.08	19.75	16.78	13.39	-2.31	17.88	23.29	37.95	15.96	28.41	18.16	28.41	30.02	14.11		18.21	2.03039	23
			Pcdh15fl/fl,Myo15a-Cre+/-
			#1	#2	#3	#4	#5	#6	#7	#8	#9	#10														Mean	SEM	n
	0		-4.91	-5.25	-2.49	-2.61	-2.99	-7.48	-1.04	-3.99	-4.95	-2.51														-3.822	0.589734	10
	10		-4.82	-0.93	-5.31	-5.99	-6.59	-4.29	-0.87	-6.41	-0.17	-2.89														-3.827	0.772963	10
	20		-1.41	-6.43	-5.84	-3.99	-5.67	-1.12	-1.43	-1.64	-6.67	-2.52														-3.672	0.726483	10
	30		-1.12	-3.98	0.05	-0.17	-0.41	-1.86	-0.23	-4.2	8.62	-2.34														-0.564	1.13061	10
	40		-0.37	-3.13	6.31	-3.88	-4.29	-4.01	-1.62	1.45	21.53	-4.54														0.745	2.54431	10
	50		-4.04	-1.87	12.24	2.54	-1.2	-4.9	2.34	-1.79	24.31	-6.77														2.086	2.98796	10
	60		-1.43	-2.89	17.84	12.68	15.04	3.4	2.47	0.15	27.6	-3.37														7.149	3.3256	10
	70		-4.48	1.89	21.32	17.2	20.17	11.08	13.79	4.74	27.26	1.3														11.427	3.25796	10
			Pcdh15fl/fl,Myo15a-Cre-/-
			#1	#2	#3	#4	#5	#6	#7	#8	#9															Mean	SEM	n
	0		1.07	-4.42	-7.06	-3.35	-5.24	-1.69	-2.47	-2.2	-5.62															-3.44222	0.81604	9
	10		-2.5	-4.98	-0.07	-3.08	-1.13	-3.85	-4.42	-5.3	-1.46															-2.97667	0.608438	9
	20		-4.83	-7.46	0.68	-1.95	5.15	-2.58	-1.22	-2.13	-6.93															-2.36333	1.2921	9
	30		-1.14	1.97	16.16	2.35	17.79	1.63	2.73	-2.73	2.78															4.61556	2.42067	9
	40		6.51	15.66	27.9	13.86	27.52	16.51	14.93	6.01	16.7															16.1778	2.55627	9
	50		18.28	26.52	31.64	19.16	29.61	25.25	20.93	11.29	25.6															23.1422	2.11084	9
	60		25.08	29.21	28.32	17.9	29.81	27.58	20.86	13.3	27.09															24.35	1.91322	9
	70		23.56	29.52	41.68	25.11	42.72	23.47	24.13	15.52	25.41															27.9022	2.96289	9
	* indicates that no response was detected at the highest SPL test level (70 dB SPL)

## Sheet: Figure 2E
	C57Bl6
	#1	#2	#3	#4	#5											Mean	SEM	n
	1	2.75	1.5	2.3	0.75											1.66	0.379934	5
	Pcdh15fl/fl,Myo15a-Cre+
	#1	#2	#3	#4	#5											Mean	SEM	n
	3	2.5	2.75	2	1											2.25	0.353553	5
	Pcdh15-/-
	#1	#2	#3	#4												Mean	SEM	n
	26.5	35.25	27.75	19.75												27.3125	3.17604	4
	Pcdh15-/-+Dual AAV
	#1	#2	#3	#4	#5	#6	#7	#8	#9	#10	#11	#12	#13			Mean	SEM	n
	2.75	0.75	1.75	1	19.75	16.5	0.75	1	15.5	17.75	2.5	15.25	1.25			7.42308	2.20056	13

## Sheet: Figure 2F
	C57Bl6
	#1	#2	#3	#4	#5											Mean	SEM	n
	60*	60*	60*	60*	60*											60	0	5
	Pcdh15fl/fl,Myo15a-Cre+
	#1	#2	#3	#4	#5											Mean	SEM	n
	60*	60*	60*	60*	60*											60	0	5
	Pcdh15-/-
	#1	#2	#3	#4												Mean	SEM	n
	12	8	3	5												7	1.95789	4
	Pcdh15-/-+Dual AAV
	#1	#2	#3	#4	#5	#6	#7	#8	#9	#10	#11	#12				Mean	SEM	n
	60*	60*	60*	60*	60*	10	60*	13	8	60*	60*	3				42.8333	7.34727	12
	*indicates that the mouse was able to continue swimming

## Sheet: Figure 2G
	C57Bl6
	#1	#2	#3	#4	#5											Mean	SEM	n
	30	30	30	30	30											30	0	5
	Pcdh15fl/fl,Myo15a-Cre+
	#1	#2	#3	#4	#5											Mean	SEM	n
	30	22	30	30	25											27.4	1.66132	5
	Pcdh15-/-
	#1	#2	#3	#4												Mean	SEM	n
	1	2	1	1												1.25	0.25	4
	Pcdh15-/-+Dual AAV
	#1	#2	#3	#4	#5	#6	#7	#8	#9	#10	#11	#12				Mean	SEM	n
	27	26	30	30	3	24	30	30	30	22	2	1				21.25	3.43803	12
	*indicates that the mouse was able to continue stay in rotarod

## Sheet: Figure 3D
		Transduction rate in IHCs
	Apex
	#1	#2	#3	#4								Mean	SEM	n
	96	100	83	92								92.75	3.63719
	Middle
	#1	#2	#3	#4								Mean	SEM	n
	100	95	100	92								96.75	1.97379	4
	Base
	#1	#2	#3	#4								Mean	SEM	n
	65	73	67	72								69.25	1.93111	4
		Transduction rate in OHCs
	Apex
	#1	#2	#3	#4								Mean	SEM	n
	96	100	95	82								93.25	3.90246	4
	Middle
	#1	#2	#3	#4								Mean	SEM	n
	94	100	96	100								97.5	1.5	4
	Base
	#1	#2	#3	#4								Mean	SEM	n
	68	83	64	78								73.25	4.38511	4

## Sheet: Figure 3G
		Pcdh15fl/fl,Myo15a-Cre+/-+Dual AAV
	IHCs	#1	#2	#3	#4								Mean	SEM	n
		52	81	70	86								72.25	7.53188	4
	OHCs	#1	#2	#3	#4								Mean	SEM	n
		82	94	96	98								92.5	3.59398	4
		Pcdh15fl/fl
	IHCs	#1	#2	#3	#4								Mean	SEM	n
		98	100	100	96								98.5	0.957427	4
	OHCs	#1	#2	#3	#4								Mean	SEM	n
		100	95	100	94								97.25	1.60078	4

## Sheet: Figure 4B
		qPCR evaluation of CD1, CD2, CD3 expression in NHP cochlea
			CD1	CD2	CD3
		#1	0.945834	1	0.268431
		#2	0.013236	1	0.266641
		#3	0.070463	1	0.412078
		#4	0.024459	1	0.512432
		#5	0.022918	1	0.530919
		Mean	0.215382	1	0.3981
		SEM	0.182882	6.20634e-17	0.0570103
		n	5	5	5
		qPCR evaluation of CD1, CD2, CD3 expression in NHP retina
			CD1	CD2	CD3
		#1	1	0	0.46
		#2	1	0	0.035994
		#3	1	0	0.020116
		#4	1	0.002	0.021
		#5	1	0.03	0.11
		#6	1	0.003	0.0184
		Mean	1	0.00583333	0.110918
		SEM	0	0.00486084	0.0712654
		n	6	6	6

## Sheet: Figure 6F
		Transduction rate in cones %
	Temporal bleb
	#1	#2	#3	#4	#5							Mean	SEM	n
	100	100	96	93	98							97.4	1.32665	5
	Inferior bleb
	#1	#2	#3	#4	#5							Mean	SEM	n
	100	100	100	93	91							96.8	1.98494	5
	Superior bleb
	#1	#2	#3	#4	#5	#6	#7	#8	#9			Mean	SEM	n
	80	100	83	100	100	94	100	100	93			94.4444	2.62526	9
		Transduction rate in rodes %
	Temporal bleb
	#1	#2	#3	#4	#5							Mean	SEM	n
	100	100	100	95	98							98.6	0.979796	5
	Inferior bleb
	#1	#2	#3	#4	#5							Mean	SEM	n
	96	95	100	94	96							96.2	1.0198	5
	Superior bleb
	#1	#2	#3	#4	#5	#6	#7	#8	#9			Mean	SEM	n
	96	100	98	100	95	92	100	96	100			97.4444	0.959038	9

[truncated: 2 more sheets: Supplementary Figure 1A, Supplementary Figure 1B]
